# Supplementary material for: Accuracy of Deep Learning Echocardiographic View Classification in Patients with Congenital or Structural Heart Disease: Importance of Specific Datasets
Source: J Clin Med. 2022 Jan 28;11(3):690. doi: 10.3390/jcm11030690 (PMC8836991; doi:10.3390/jcm11030690)
Supplement: Supplementary file 1 [file jcm-11-00690-s001.zip]

Archive with 1 entries (1 files):
- jcm-1525811-supplementary.pdf
